# Supplementary material for: A cluster randomized trial assessing the impact of personalized prescribing feedback on antibiotic prescribing for uncomplicated acute cystitis to family physicians
Source: PLoS One. 2023 Jul 31;18(7):e0280096. doi: 10.1371/journal.pone.0280096 (PMC10389722; doi:10.1371/journal.pone.0280096)
Supplement: S4 File — (XLSX) [file pone.0280096.s005.xlsx]

## Sheet: Sheet1
Physician Group	Physician Gender	Physician Age Group	Physician Years Since Graduation	Outcome Measure	12 Month Period Pre or Post Intervention	Nitrofurantoin Prescription Count	Physician Count
Intervention	Female	30-39	10-14	Nitrofurantoin	Post	87	15
Intervention	Female	30-39	15-19	Nitrofurantoin	Post	<20	<=6
Intervention	Female	30-39	5-9	Nitrofurantoin	Post	<20	<=6
Intervention	Female	40-44	10-14	Nitrofurantoin	Post	128	12
Intervention	Female	40-44	15-19	Nitrofurantoin	Post	307	29
Intervention	Female	40-44	20-24	Nitrofurantoin	Post	85	<=6
Intervention	Female	45-49	10-14	Nitrofurantoin	Post	23	<=6
Intervention	Female	45-49	15-19	Nitrofurantoin	Post	328	22
Intervention	Female	45-49	20-24	Nitrofurantoin	Post	269	30
Intervention	Female	45-49	25-29	Nitrofurantoin	Post	82	7
Intervention	Female	50-54	10-14	Nitrofurantoin	Post	48	<=6
Intervention	Female	50-54	15-19	Nitrofurantoin	Post	24	<=6
Intervention	Female	50-54	20-24	Nitrofurantoin	Post	114	20
Intervention	Female	50-54	25-29	Nitrofurantoin	Post	441	35
Intervention	Female	50-54	30-34	Nitrofurantoin	Post	27	<=6
Intervention	Female	55-59	15-19	Nitrofurantoin	Post	<20	<=6
Intervention	Female	55-59	20-24	Nitrofurantoin	Post	<20	<=6
Intervention	Female	55-59	25-29	Nitrofurantoin	Post	51	8
Intervention	Female	55-59	30-34	Nitrofurantoin	Post	300	25
Intervention	Female	55-59	35-39	Nitrofurantoin	Post	35	<=6
Intervention	Female	60-69	25-29	Nitrofurantoin	Post	27	<=6
Intervention	Female	60-69	30-34	Nitrofurantoin	Post	99	7
Intervention	Female	60-69	35-39	Nitrofurantoin	Post	179	19
Intervention	Female	60-69	40+	Nitrofurantoin	Post	78	<=6
Intervention	Female	70+	40+	Nitrofurantoin	Post	110	<=6
Intervention	Male	30-39	10-14	Nitrofurantoin	Post	160	18
Intervention	Male	30-39	15-19	Nitrofurantoin	Post	<20	<=6
Intervention	Male	30-39	5-9	Nitrofurantoin	Post	<20	<=6
Intervention	Male	40-44	10-14	Nitrofurantoin	Post	143	10
Intervention	Male	40-44	15-19	Nitrofurantoin	Post	685	37
Intervention	Male	40-44	20-24	Nitrofurantoin	Post	33	<=6
Intervention	Male	45-49	15-19	Nitrofurantoin	Post	347	24
Intervention	Male	45-49	20-24	Nitrofurantoin	Post	568	49
Intervention	Male	45-49	25-29	Nitrofurantoin	Post	73	<=6
Intervention	Male	50-54	10-14	Nitrofurantoin	Post	<20	<=6				0
Intervention	Male	50-54	15-19	Nitrofurantoin	Post	68	10
Intervention	Male	50-54	20-24	Nitrofurantoin	Post	246	20
Intervention	Male	50-54	25-29	Nitrofurantoin	Post	592	48
Intervention	Male	50-54	30-34	Nitrofurantoin	Post	128	7
Intervention	Male	55-59	15-19	Nitrofurantoin	Post	56	<=6
Intervention	Male	55-59	20-24	Nitrofurantoin	Post	82	<=6
Intervention	Male	55-59	25-29	Nitrofurantoin	Post	157	21
Intervention	Male	55-59	30-34	Nitrofurantoin	Post	572	51
Intervention	Male	55-59	35-39	Nitrofurantoin	Post	90	<=6
Intervention	Male	60-69	20-24	Nitrofurantoin	Post	<20	<=6
Intervention	Male	60-69	25-29	Nitrofurantoin	Post	<20	<=6
Intervention	Male	60-69	30-34	Nitrofurantoin	Post	238	20
Intervention	Male	60-69	35-39	Nitrofurantoin	Post	1149	81
Intervention	Male	60-69	40+	Nitrofurantoin	Post	332	30
Intervention	Male	70+	35-39	Nitrofurantoin	Post	82	<=6
Intervention	Male	70+	40+	Nitrofurantoin	Post	201	22
Intervention	Female	30-39	10-14	Nitrofurantoin	Pre	42	12
Intervention	Female	30-39	15-19	Nitrofurantoin	Pre	<20	<=6
Intervention	Female	30-39	5-9	Nitrofurantoin	Pre	<20	<=6
Intervention	Female	40-44	10-14	Nitrofurantoin	Pre	56	12
Intervention	Female	40-44	15-19	Nitrofurantoin	Pre	179	28
Intervention	Female	40-44	20-24	Nitrofurantoin	Pre	85	<=6
Intervention	Female	45-49	10-14	Nitrofurantoin	Pre	<20	<=6
Intervention	Female	45-49	15-19	Nitrofurantoin	Pre	254	20
Intervention	Female	45-49	20-24	Nitrofurantoin	Pre	185	28
Intervention	Female	45-49	25-29	Nitrofurantoin	Pre	47	<=6
Intervention	Female	45-49	5-9	Nitrofurantoin	Pre	<20	<=6
Intervention	Female	50-54	10-14	Nitrofurantoin	Pre	<20	<=6
Intervention	Female	50-54	15-19	Nitrofurantoin	Pre	<20	<=6
Intervention	Female	50-54	20-24	Nitrofurantoin	Pre	137	17
Intervention	Female	50-54	25-29	Nitrofurantoin	Pre	295	28
Intervention	Female	50-54	30-34	Nitrofurantoin	Pre	28	<=6
Intervention	Female	55-59	15-19	Nitrofurantoin	Pre	<20	<=6
Intervention	Female	55-59	25-29	Nitrofurantoin	Pre	43	<=6
Intervention	Female	55-59	30-34	Nitrofurantoin	Pre	256	30
Intervention	Female	55-59	35-39	Nitrofurantoin	Pre	23	<=6
Intervention	Female	60-69	25-29	Nitrofurantoin	Pre	<20	<=6
Intervention	Female	60-69	30-34	Nitrofurantoin	Pre	64	7
Intervention	Female	60-69	35-39	Nitrofurantoin	Pre	103	17
Intervention	Female	60-69	40+	Nitrofurantoin	Pre	29	7
Intervention	Female	70+	40+	Nitrofurantoin	Pre	97	<=6
Intervention	Male	30-39	10-14	Nitrofurantoin	Pre	121	16
Intervention	Male	30-39	15-19	Nitrofurantoin	Pre	<20	<=6
Intervention	Male	30-39	5-9	Nitrofurantoin	Pre	<20	<=6
Intervention	Male	40-44	10-14	Nitrofurantoin	Pre	105	9
Intervention	Male	40-44	15-19	Nitrofurantoin	Pre	486	34
Intervention	Male	40-44	20-24	Nitrofurantoin	Pre	35	<=6
Intervention	Male	45-49	10-14	Nitrofurantoin	Pre	<20	<=6
Intervention	Male	45-49	15-19	Nitrofurantoin	Pre	223	20
Intervention	Male	45-49	20-24	Nitrofurantoin	Pre	438	43
Intervention	Male	45-49	25-29	Nitrofurantoin	Pre	78	<=6
Intervention	Male	50-54	10-14	Nitrofurantoin	Pre	<20	<=6
Intervention	Male	50-54	15-19	Nitrofurantoin	Pre	33	9
Intervention	Male	50-54	20-24	Nitrofurantoin	Pre	139	22
Intervention	Male	50-54	25-29	Nitrofurantoin	Pre	435	47
Intervention	Male	50-54	30-34	Nitrofurantoin	Pre	91	8
Intervention	Male	55-59	15-19	Nitrofurantoin	Pre	47	<=6
Intervention	Male	55-59	20-24	Nitrofurantoin	Pre	29	<=6
Intervention	Male	55-59	25-29	Nitrofurantoin	Pre	109	19
Intervention	Male	55-59	30-34	Nitrofurantoin	Pre	270	41
Intervention	Male	55-59	35-39	Nitrofurantoin	Pre	51	<=6
Intervention	Male	60-69	20-24	Nitrofurantoin	Pre	<20	<=6
Intervention	Male	60-69	25-29	Nitrofurantoin	Pre	<20	<=6
Intervention	Male	60-69	30-34	Nitrofurantoin	Pre	127	20
Intervention	Male	60-69	35-39	Nitrofurantoin	Pre	850	76
Intervention	Male	60-69	40+	Nitrofurantoin	Pre	240	28
Intervention	Male	70+	35-39	Nitrofurantoin	Pre	104	<=6
Intervention	Male	70+	40+	Nitrofurantoin	Pre	157	19
Control	Female	30-39	<5	Nitrofurantoin	Post	42	7
Control	Female	30-39	10-14	Nitrofurantoin	Post	371	38
Control	Female	30-39	5-9	Nitrofurantoin	Post	206	33
Control	Female	40-44	10-14	Nitrofurantoin	Post	68	12
Control	Female	40-44	15-19	Nitrofurantoin	Post	241	33
Control	Female	40-44	20-24	Nitrofurantoin	Post	<20	<=6
Control	Female	40-44	5-9	Nitrofurantoin	Post	<20	<=6
Control	Female	45-49	10-14	Nitrofurantoin	Post	44	<=6
Control	Female	45-49	15-19	Nitrofurantoin	Post	81	15
Control	Female	45-49	20-24	Nitrofurantoin	Post	386	44
Control	Female	45-49	25-29	Nitrofurantoin	Post	27	<=6
Control	Female	45-49	5-9	Nitrofurantoin	Post	32	<=6
Control	Female	50-54	10-14	Nitrofurantoin	Post	<20	<=6
Control	Female	50-54	15-19	Nitrofurantoin	Post	135	8
Control	Female	50-54	20-24	Nitrofurantoin	Post	120	18
Control	Female	50-54	25-29	Nitrofurantoin	Post	387	34
Control	Female	50-54	30-34	Nitrofurantoin	Post	22	<=6
Control	Female	55-59	10-14	Nitrofurantoin	Post	41	<=6
Control	Female	55-59	15-19	Nitrofurantoin	Post	<20	<=6
Control	Female	55-59	20-24	Nitrofurantoin	Post	56	<=6
Control	Female	55-59	25-29	Nitrofurantoin	Post	66	8
Control	Female	55-59	30-34	Nitrofurantoin	Post	167	22
Control	Female	55-59	35-39	Nitrofurantoin	Post	<20	<=6
Control	Female	60-69	25-29	Nitrofurantoin	Post	<20	<=6
Control	Female	60-69	30-34	Nitrofurantoin	Post	<20	<=6
Control	Female	60-69	35-39	Nitrofurantoin	Post	100	16
Control	Female	60-69	40+	Nitrofurantoin	Post	125	<=6
Control	Female	70+	40+	Nitrofurantoin	Post	<20	<=6
Control	Male	<30	5-9	Nitrofurantoin	Post	37	<=6
Control	Male	30-39	<5	Nitrofurantoin	Post	96	7
Control	Male	30-39	10-14	Nitrofurantoin	Post	380	29
Control	Male	30-39	15-19	Nitrofurantoin	Post	23	<=6
Control	Male	30-39	5-9	Nitrofurantoin	Post	524	36
Control	Male	40-44	10-14	Nitrofurantoin	Post	105	11
Control	Male	40-44	15-19	Nitrofurantoin	Post	353	38
Control	Male	40-44	20-24	Nitrofurantoin	Post	36	<=6
Control	Male	40-44	5-9	Nitrofurantoin	Post	<20	<=6
Control	Male	45-49	10-14	Nitrofurantoin	Post	28	<=6
Control	Male	45-49	15-19	Nitrofurantoin	Post	635	34
Control	Male	45-49	20-24	Nitrofurantoin	Post	586	66
Control	Male	45-49	25-29	Nitrofurantoin	Post	28	8
Control	Male	45-49	5-9	Nitrofurantoin	Post	<20	<=6
Control	Male	50-54	10-14	Nitrofurantoin	Post	<20	<=6
Control	Male	50-54	15-19	Nitrofurantoin	Post	196	11
Control	Male	50-54	20-24	Nitrofurantoin	Post	139	19
Control	Male	50-54	25-29	Nitrofurantoin	Post	660	56
Control	Male	50-54	30-34	Nitrofurantoin	Post	74	<=6
Control	Male	50-54	5-9	Nitrofurantoin	Post	76	<=6
Control	Male	55-59	15-19	Nitrofurantoin	Post	21	<=6
Control	Male	55-59	20-24	Nitrofurantoin	Post	54	7
Control	Male	55-59	25-29	Nitrofurantoin	Post	264	28
Control	Male	55-59	30-34	Nitrofurantoin	Post	612	66
Control	Male	55-59	35-39	Nitrofurantoin	Post	63	<=6
Control	Male	60-69	15-19	Nitrofurantoin	Post	<20	<=6
Control	Male	60-69	25-29	Nitrofurantoin	Post	28	<=6
Control	Male	60-69	30-34	Nitrofurantoin	Post	220	19
Control	Male	60-69	35-39	Nitrofurantoin	Post	885	69
Control	Male	60-69	40+	Nitrofurantoin	Post	255	36
Control	Male	70+	10-14	Nitrofurantoin	Post	<20	<=6
Control	Male	70+	35-39	Nitrofurantoin	Post	<20	<=6
Control	Male	70+	40+	Nitrofurantoin	Post	294	20
Control	Female	30-39	<5	Nitrofurantoin	Pre	70	<=6
Control	Female	30-39	10-14	Nitrofurantoin	Pre	327	39
Control	Female	30-39	15-19	Nitrofurantoin	Pre	<20	<=6
Control	Female	30-39	5-9	Nitrofurantoin	Pre	260	32
Control	Female	40-44	10-14	Nitrofurantoin	Pre	57	10
Control	Female	40-44	15-19	Nitrofurantoin	Pre	286	38
Control	Female	40-44	20-24	Nitrofurantoin	Pre	<20	<=6
Control	Female	40-44	5-9	Nitrofurantoin	Pre	<20	<=6
Control	Female	45-49	10-14	Nitrofurantoin	Pre	39	<=6
Control	Female	45-49	15-19	Nitrofurantoin	Pre	60	16
Control	Female	45-49	20-24	Nitrofurantoin	Pre	347	44
Control	Female	45-49	25-29	Nitrofurantoin	Pre	26	<=6
Control	Female	45-49	5-9	Nitrofurantoin	Pre	<20	<=6
Control	Female	50-54	10-14	Nitrofurantoin	Pre	<20	<=6
Control	Female	50-54	15-19	Nitrofurantoin	Pre	137	7
Control	Female	50-54	20-24	Nitrofurantoin	Pre	138	20
Control	Female	50-54	25-29	Nitrofurantoin	Pre	383	35
Control	Female	50-54	30-34	Nitrofurantoin	Pre	22	<=6
Control	Female	55-59	10-14	Nitrofurantoin	Pre	<20	<=6
Control	Female	55-59	15-19	Nitrofurantoin	Pre	<20	<=6
Control	Female	55-59	20-24	Nitrofurantoin	Pre	59	<=6
Control	Female	55-59	25-29	Nitrofurantoin	Pre	82	8
Control	Female	55-59	30-34	Nitrofurantoin	Pre	127	20
Control	Female	55-59	35-39	Nitrofurantoin	Pre	<20	<=6
Control	Female	60-69	25-29	Nitrofurantoin	Pre	<20	<=6
Control	Female	60-69	30-34	Nitrofurantoin	Pre	<20	<=6
Control	Female	60-69	35-39	Nitrofurantoin	Pre	109	12
Control	Female	60-69	40+	Nitrofurantoin	Pre	150	10
Control	Male	<30	5-9	Nitrofurantoin	Pre	35	<=6
Control	Male	30-39	<5	Nitrofurantoin	Pre	81	<=6
Control	Male	30-39	10-14	Nitrofurantoin	Pre	316	29
Control	Male	30-39	15-19	Nitrofurantoin	Pre	29	<=6
Control	Male	30-39	5-9	Nitrofurantoin	Pre	527	37
Control	Male	40-44	10-14	Nitrofurantoin	Pre	65	10
Control	Male	40-44	15-19	Nitrofurantoin	Pre	302	37
Control	Male	40-44	20-24	Nitrofurantoin	Pre	24	<=6
Control	Male	40-44	5-9	Nitrofurantoin	Pre	31	<=6
Control	Male	45-49	10-14	Nitrofurantoin	Pre	26	<=6
Control	Male	45-49	15-19	Nitrofurantoin	Pre	652	37
Control	Male	45-49	20-24	Nitrofurantoin	Pre	502	64
Control	Male	45-49	25-29	Nitrofurantoin	Pre	<20	<=6
Control	Male	45-49	5-9	Nitrofurantoin	Pre	<20	<=6
Control	Male	50-54	10-14	Nitrofurantoin	Pre	<20	<=6
Control	Male	50-54	15-19	Nitrofurantoin	Pre	124	9
Control	Male	50-54	20-24	Nitrofurantoin	Pre	112	24
Control	Male	50-54	25-29	Nitrofurantoin	Pre	638	56
Control	Male	50-54	30-34	Nitrofurantoin	Pre	63	8
Control	Male	50-54	5-9	Nitrofurantoin	Pre	53	<=6
Control	Male	55-59	15-19	Nitrofurantoin	Pre	<20	<=6
Control	Male	55-59	20-24	Nitrofurantoin	Pre	68	9
Control	Male	55-59	25-29	Nitrofurantoin	Pre	230	30
Control	Male	55-59	30-34	Nitrofurantoin	Pre	603	61
Control	Male	55-59	35-39	Nitrofurantoin	Pre	77	7
Control	Male	60-69	10-14	Nitrofurantoin	Pre	<20	<=6
Control	Male	60-69	15-19	Nitrofurantoin	Pre	<20	<=6
Control	Male	60-69	20-24	Nitrofurantoin	Pre	<20	<=6
Control	Male	60-69	25-29	Nitrofurantoin	Pre	36	<=6
Control	Male	60-69	30-34	Nitrofurantoin	Pre	182	20
Control	Male	60-69	35-39	Nitrofurantoin	Pre	722	67
Control	Male	60-69	40+	Nitrofurantoin	Pre	222	32
Control	Male	70+	10-14	Nitrofurantoin	Pre	<20	<=6
Control	Male	70+	35-39	Nitrofurantoin	Pre	<20	<=6
Control	Male	70+	40+	Nitrofurantoin	Pre	260	22
